# Supplementary material for: Physical and Lifestyle Predictors of Vascular Health in Premenopausal East Asian Women: The Women’s Vascular Health Project
Source: Diseases. 2026 Apr 15;14(4):144. doi: 10.3390/diseases14040144 (PMC13114829; doi:10.3390/diseases14040144)
Supplement: Supplementary file 1 [file diseases-14-00144-s001.zip]

Archive with 1 entries (1 files):
- diseases-4222768-supplementary.pdf
